# Supplementary material for: How Does Cultivar, Maturation, and Pre-Treatment Affect Nutritional, Physicochemical, and Pasting Properties of Plantain Flours?
Source: Foods. 2021 Jul 29;10(8):1749. doi: 10.3390/foods10081749 (PMC8393996; doi:10.3390/foods10081749)
Supplement: Supplementary file 1 [file foods-10-01749-s001.zip]

Archive with 1 entries (1 files):
- foods-1258309-supl.pdf
